# Supplementary material for: Effects of combined application of compound fertilizer and biochar on absorption and utilization of phosphorus by wheat
Source: PeerJ. 2025 Nov 11;13:e20308. doi: 10.7717/peerj.20308 (PMC12617365; doi:10.7717/peerj.20308)
Supplement: Supplemental Information 1 [file peerj-13-20308-s001.xls]

## Sheet: Sheet2
	Effect of different fertilization treatments on the Yield of wheat
	2021-2022			2022-2023
B1F1	57.3778	52.1159	55.4193	59.0018	58.3326	55.388
B1F2	64.4728	57.855	64.5812	64.8262	64.8874	63.8326
B1F3	65.87	67.6115	65.3798	65.9027	71.6136	65.8464
B1F4	73.157	71.9266	74.0135	66.5143	71.2026	68.4173
B2F1	51.7311	54.3444	53.3549	65.3319	54.8343	57.7797
B2F2	62.004	60.7576	60.5469	67.7051	67.0927	70.1881
B2F3	76.8221	73.3955	74.9507	75.9831	79.1313	72.896
B2F4	63.4042	64.1331	61.814	71.0632	74.1183	66.9877
B3F1	40.009	41.4377	38.8337	58.5877	63.0227	61.8049
B3F2	43.8406	38.1897	43.508	66.3465	70.1729	66.3465
B3F3	59.9816	59.2302	55.118	71.6465	67.2853	73.4566
B3F4	50.4439	48.1784	50.4232	66.7738	65.4984	70.6002
	Effects of different fertilization treatments on the content of total phosphorus in soil at different stages
	Re-greening stage			Jointing stage			Booting stage			Flowering stage
B1F1	0.945548	0.823989	0.830534	0.0747603	0.27476	0.17476	0.518286	0.540984	0.495588	1.13163	1.18119	1.08207
B1F2	0.997031	0.993237	0.957651	0.273229	0.184397	0.362061	0.590663	0.689163	0.54441	1.28966	1.50472	1.18867
B1F3	0.83708	0.807157	0.970795	0.15541	0.285385	0.220397	0.645909	0.641626	0.637343	1.41028	1.40093	1.39158
B1F4	0.889444	0.992302	0.896924	0.158162	0.239906	0.288296	0.515716	0.597087	0.673746	1.12602	1.30368	1.47106
B2F1	0.990432	0.831469	0.910951	0.247929	0.248917	0.283568	0.49516	0.714431	0.672889	1.28113	1.55989	1.46919
B2F2	1.283	1.2362	1.30301	0.452764	0.265748	0.360191	0.567965	0.564967	0.565395	1.2401	1.23355	1.23449
B2F3	1.09989	1.18218	0.893131	0.15728	0.285256	0.241383	0.681669	0.675887	0.68745	1.48836	1.47574	1.50098
B2F4	0.678223	0.878223	1.07822	0.314372	0.365802	0.336814	0.612504	0.487879	0.669035	1.23735	1.26524	1.36078
B3F1	1.09049	0.819313	1.00072	0.207827	0.250734	0.40414	0.594945	0.601369	0.59623	1.29901	1.31303	1.30181
B3F2	0.841755	0.927782	0.963315	0.276034	0.184397	0.367672	0.579528	0.610791	0.718285	1.26534	1.3336	1.56831
B3F3	0.894119	0.84643	0.644454	0.350893	0.264813	0.253539	0.636915	0.499014	0.501155	1.39064	1.08955	1.09423
B3F4	0.990432	0.855781	1.06617	0.271359	0.27884	0.28632	0.505438	0.532847	0.55683	1.10358	1.16342	1.21579
	Maturity stage
	2022-2023			2021-2022
B1F1	0.967055	0.977341	1.02971	1.76	1.58	1.95
B1F2	1.13256	1.0428	1.03625	2.21	2.12	2.16
B1F3	1.15407	1.02129	1.01007	2.26	2.15	2.26
B1F4	1.05345	1.01064	1.0428	2.41	2.49	2.29
B2F1	1.05906	1.01999	1.04373	2.45	3	2.33
B2F2	0.998848	1.21017	1.29901	2.52	3.31	2.36
B2F3	1.0428	1.06898	1.19989	2.62	3.54	2.49
B2F4	1.13724	1.15688	0.985757	2.63	3.58	2.61
B3F1	1.22316	1.42639	1.16558	2.62	3.51	2.42
B3F2	0.983886	1.00295	0.957341	2.63	3.49	2.51
B3F3	1.02784	1.10638	1.1148	2.53	3.56	2.54
B3F4	1.17277	1.05402	1.11339	2.57	3.68	2.43
	Effects of different fertilization treatments on the content of available phosphorus in soil at different stages
	Re-greening stage			Jointing stage			Booting stage			Flowering stage
B1F1	7.53966	7.85432	7.22499	10.1709	9.73195	9.95144	13.6743	11.9909	12.8326	8.04856	7.51635	7.78245
B1F2	11.1572	10.5089	10.8255	11.214	12.2499	11.732	12.6167	13.8903	13.2535	6.94076	7.65296	7.29686
B1F3	8.46229	8.82551	8.09906	9.39398	10.5736	9.98381	11.0845	11.5377	11.3111	10.1133	8.75364	9.43347
B1F4	6.16381	7.45872	6.81127	9.55228	11.516	10.5342	12.6743	11.437	12.0557	5.22143	6.07025	5.64584
B2F1	9.93364	8.73907	9.33635	15.552	14.9692	15.2606	8.19974	9.63127	8.91551	9.135	9.14924	9.14212
B2F2	6.02719	7.85432	6.94076	5.93364	7.88313	6.90838	9.59534	11.1492	10.3723	13.0414	13.1418	13.0916
B2F3	9.26449	10.7679	10.0162	8.09906	9.08449	8.59178	7.22855	7.94788	7.58822	13.1133	13.5231	13.3182
B2F4	14.7103	14.8398	14.775	14.6526	14.1204	14.3865	10.4047	10.3506	10.4587	9.78245	8.63127	9.20686
B3F1	7.53966	7.78958	7.28974	12.2499	12.1204	12.1852	13.9333	13.1564	13.5448	7.58109	7.46585	7.52347
B3F2	10.1421	11.8974	11.0197	8.06313	8.34348	8.2033	8.38135	8.63127	8.13143	9.26449	9.47297	9.36873
B3F3	13.3794	14.0987	13.7391	17.1059	16.9116	17.0087	16.0699	14.9045	15.4872	15.9262	15.113	15.5196
B3F4	18.1418	17.0411	17.5915	13.1781	13.8469	13.5125	14.6455	13.4801	14.0628	12.1852	10.955	11.5701
	Maturity stage
	2022-2023			2021-2022
B1F1	8.66008	10.6601	9.66008	17.75	19.05	18.36
B1F2	8.04144	8.10618	8.07381	21.13	20.43	21.06
B1F3	7.83296	8.96212	8.39754	22.37	21.45	21.62
B1F4	10.876	10.5808	10.7284	23.71	23.62	23.71
B2F1	11.6743	12.6672	12.6708	22.22	23.1	22.59
B2F2	14.8543	14.372	14.6131	23.61	23.59	21.48
B2F3	11.315	11.5406	10.5428	23.61	25.54	23.6
B2F4	13.4082	12.516	12.9621	25.21	25.08	23.44
B3F1	14.3218	14.1275	14.2247	25.7	25.07	23.61
B3F2	15.257	16.1059	15.6815	25.22	25.44	23.59
B3F3	14.3794	15.3648	14.8721	23.94	25.7	24.49
B3F4	18.7245	19.372	18.077	25.96	24.84	23.95
	Effects of different fertilization treatments on phosphorus accumulation in plants at different stages
	Jointing stage			Booting stage			Flowering stage
B1F1	0.0628535	0.0839571	0.074863	0.0862914	0.0652381	0.0765408	0.604103	0.586024	0.631051
B1F2	0.124547	0.116196	0.110329	0.126427	0.105674	0.116998	0.754845	0.750448	0.762744
B1F3	0.115532	0.104726	0.0971319	0.114828	0.0941336	0.103912	0.673852	0.686416	0.695745
B1F4	0.0872422	0.100421	0.107749	0.101455	0.0794329	0.0907041	0.565398	0.610119	0.582552
B2F1	0.0617348	0.0755806	0.0607953	0.144525	0.121174	0.132259	0.502211	0.488748	0.504393
B2F2	0.0685901	0.0781839	0.0701944	0.152433	0.130926	0.141621	0.934064	0.927634	0.923284
B2F3	0.0648454	0.0846497	0.0741082	0.18195	0.164979	0.1742	0.660203	0.654932	0.64107
B2F4	0.102078	0.113434	0.0938914	0.0940586	0.075302	0.085122	0.736843	0.726166	0.712646
B3F1	0.0853482	0.0859623	0.0943292	0.114532	0.0953689	0.103823	0.48677	0.490247	0.506902
B3F2	0.0646649	0.0660525	0.05668	0.112796	0.0947565	0.104455	0.645014	0.636558	0.6561
B3F3	0.122497	0.11019	0.100324	0.123242	0.101654	0.112811	0.409767	0.388676	0.404547
B3F4	0.107176	0.116627	0.106261	0.167282	0.145806	0.156512	0.776408	0.79957	0.785224
	Maturity stage
	2022-2023			2021-2022
B1F1	0.145463	0.161355	0.139873	0.63684	0.643912	0.630302
B1F2	0.193084	0.194888	0.212891	0.68234	0.666765	0.639495
B1F3	0.271104	0.248446	0.261244	0.760208	0.788788	0.751145
B1F4	0.167978	0.148252	0.161831	0.735862	0.718276	0.734482
B2F1	0.196429	0.181882	0.18034	0.678316	0.682129	0.65564
B2F2	0.201375	0.205476	0.176565	0.665243	0.67399	0.7264
B2F3	0.312112	0.317651	0.300334	0.844148	0.823784	0.825633
B2F4	0.248493	0.206419	0.192634	0.813169	0.785918	0.763103
B3F1	0.218062	0.188499	0.197742	0.597002	0.607087	0.630859
B3F2	0.210193	0.249193	0.210768	0.654861	0.634774	0.64256
B3F3	0.358543	0.381227	0.361105	0.714545	0.672232	0.650431
B3F4	0.200788	0.217403	0.199313	0.619407	0.620752	0.644862
	Effects of different fertilization treatments on phosphorus distribution in plants at different stages
	Jointing stage
	Leaf			Sheath			Stem
B1F1	2.07243	2.11242	2.12051	1.83937	1.873	1.972	3.37355	3.41029	3.3938
B1F2	4.38122	4.43644	4.39116	2.08318	2.031	2.153	5.29028	5.15214	5.18875
B1F3	3.244	3.377	3.257	2.27814	2.205	2.308	5.03106	5.0906	4.94819
B1F4	3.451	3.54	3.458	2.2196	2.291	2.243	4.05362	4.21112	4.07394
B2F1	2.034	1.935	2.079	1.85169	1.82	1.801	2.78779	2.80306	2.69953
B2F2	1.699	1.563	1.743	1.48977	1.371	1.399	4.17023	4.08439	4.27744
B2F3	2.8	2.801	2.755	2.08633	2.094	2.04	2.59821	2.56997	2.61582
B2F4	4.32	4.315	4.352	1.99606	2.013	2.054	3.89178	4.01536	3.98314
B3F1	1.992	2	2.078	1.83457	1.876	1.894	4.90824	4.92023	5.06092
B3F2	1.788	1.889	1.705	1.71168	1.745	1.792	2.66681	2.67125	2.771
B3F3	2.865	2.796	2.831	2.4961	2.343	2.384	5.88859	5.88	5.81736
B3F4	3.475	3.321	3.36	2.35995	2.315	2.201	5.28261	5.32673	5.36513
	Booting stage
	Leaf			Sheath			Stem			Glumes + rachis
B1F1	2.76385	2.85922	2.8057	2.14345	2.14245	2.003	2.21222	2.01612	2.18625	0.509627	0.50601	0.659136
B1F2	3.46667	3.39513	3.49228	3.65545	3.54972	3.57181	1.99152	1.99584	1.94221	2.52906	2.62676	2.69355
B1F3	5.24014	5.24653	5.23506	2.63422	2.64171	2.74468	1.49636	1.45372	1.34266	1.11205	1.0714	1.06881
B1F4	3.55565	3.46907	3.53656	3.092	3.06508	3.18112	1.77048	1.68406	1.74586	0.727329	0.725089	0.60687
B2F1	3.10726	3.04888	3.07276	5.59627	5.46919	5.55231	2.69762	2.58145	2.59017	2.05132	2.0179	2.01069
B2F2	3.8395	3.87277	3.70108	5.57212	5.42809	5.53996	3.39904	3.26765	3.32743	1.43268	1.52406	1.59359
B2F3	4.88491	4.80345	4.97084	6.23795	6.27728	6.34208	3.61633	3.79499	3.60372	2.45579	2.62222	2.50335
B2F4	3.09125	3.03929	2.96107	2.43496	2.43102	2.5205	1.97021	2.09289	2.05434	0.909444	0.967011	0.976296
B3F1	4.68478	4.55168	4.51921	2.60465	2.67787	2.66152	1.75588	1.85896	1.79256	1.40791	1.44838	1.40897
B3F2	4.89252	4.80795	4.87119	2.96838	3.14426	2.95027	1.91216	1.93754	2.03916	0.50654	0.585897	0.584921
B3F3	6.24177	6.11132	6.18639	1.84714	1.86681	1.84181	2.59503	2.503	2.52391	0.640265	0.684238	0.729006
B3F4	4.69604	4.52638	4.68382	3.09185	3.2002	3.09662	4.67867	4.60435	4.67788	3.26164	3.24963	3.19289
	Flowering stage
	Leaf			Sheath			Stem			Glumes + rachis
B1F1	11.3413	11.5271	12.4594	18.3011	17.9843	18.9635	16.4657	16.2676	17.0282	14.3022	12.8233	14.654
B1F2	14.3043	14.7565	14.7336	28.0718	26.035	27.0118	19.5356	19.875	20.2926	13.5728	14.3783	14.2363
B1F3	12.2474	13.0617	13.6118	20.2177	19.7625	19.8921	18.304	18.1665	20.0268	16.6161	17.6509	16.0438
B1F4	20.8842	20.8265	20.9415	11.2914	12.7694	11.8646	9.48216	10.5828	9.32944	14.8821	16.8333	16.1196
B2F1	13.4628	13.1538	14.2907	11.2674	11.5504	11.4154	14.4962	13.2027	13.435	10.9947	10.9679	11.2981
B2F2	19.0516	18.9427	17.8703	27.2372	28.2444	28.5562	33.4673	32.4316	33.8382	13.6505	13.1447	12.0636
B2F3	14.4046	13.4913	14.0352	18.4394	18.9788	17.7549	20.4074	20.9624	20.7887	12.769	12.0607	11.5281
B2F4	26.049	25.1477	25.015	17.4209	18.2651	16.5863	10.7234	10.1605	9.90301	19.4911	19.0432	19.7602
B3F1	8.73266	9.61083	9.34056	12.3661	12.2538	13.4062	9.15366	8.4106	9.49711	18.4246	18.7494	18.4463
B3F2	13.9686	15.2723	15.2792	21.6581	20.1185	21.4779	14.5509	13.5391	13.921	14.3237	14.7259	14.9319
B3F3	9.45522	8.49706	9.78688	10.5823	8.64501	10.0739	6.72386	6.88222	5.46073	14.2154	14.8433	15.1331
B3F4	17.9062	18.7607	19.4963	12.0225	12.9156	11.5672	30.5012	31.4184	30.3217	17.2109	16.8622	17.1371
	Maturity stage
	2022-2023
	Leaf			Sheath			Stem			Glumes + rachis			Grain
B1F1	0.685	0.744	0.696	1.039	1.001	0.947	1.78306	2.07083	1.67054	2.78742	3.43507	2.39542	8.25186	8.8846	8.27838
B1F2	0.511	0.611	0.61	4.147	4.134	4.137	2.47653	2.54532	2.36769	3.0356	3.03882	4.03489	9.13825	9.15961	10.1396
B1F3	0.824	0.86	0.788	0.637	0.623	0.634	2.75366	2.57327	2.88381	4.54246	4.98559	5.26782	17.3533	16.8027	16.5508
B1F4	0.192	0.222	0.236	1.105	1.197	1.204	0.680469	0.608384	0.695288	3.47356	3.31679	3.45377	10.3468	10.481	10.5941
B2F1	0.094	0.138	0.124	0.673	0.53	0.515	1.20023	2.45331	2.19114	4.96136	4.03809	3.31572	12.7143	11.0288	11.8881
B2F2	0.902	1.099	1.085	1.777	1.645	1.627	2.42832	2.82557	2.65527	4.11229	4.39314	2.62303	10.9179	10.5849	9.66616
B2F3	0.824	1.015	0.816	0.521	1.29	0.985	4.50553	4.2091	4.46118	6.52801	6.4621	6.3938	18.8327	18.7889	17.3774
B2F4	1.257	1.341	1.219	1.975	1.015	0.824	3.9934	2.49371	2.04541	3.63062	3.56268	2.84591	13.9933	12.2295	12.3291
B3F1	1.198	1.176	1.108	1.991	2.344	0.863	3.581	2.04884	2.97149	3.83276	2.91009	3.22353	11.2035	10.3709	11.6082
B3F2	1.248	1.17	1.144	5.354	5.793	4.653	1.74435	2.84158	2.89994	3.31319	3.85876	3.29154	9.35976	11.2559	9.08831
B3F3	1.369	1.187	1.32	2.648	2.872	1.883	0.711676	1.86395	1.53105	8.67637	8.88372	8.78588	22.4493	23.316	22.5906
B3F4	1.123	1.196	1.132	0.503	1.098	0.726	2.01809	2.49948	2.15034	4.0739	3.97738	3.57794	12.3608	12.9694	12.3451
	2021-2022
	Leaf			Sheath			Stem			Glumes + rachis			Grain
B1F1	8.8407	8.561	8.701	4.839	4.876	4.858	12.7133	12.8252	12.2692	5.793	6.022	5.907	31.498	32.107	31.295
B1F2	9.01559	8.888	8.952	6.665	6.783	6.724	11.3074	11.4275	11.3675	6.545	7.225	6.885	34.701	32.353	30.021
B1F3	9.95251	9.875	9.914	6.167	8.294	7.23	11.7773	12.6038	12.1905	6.342	6.629	6.486	41.782	41.477	39.294
B1F4	10.6765	10.344	10.51	6.31	7.366	6.838	9.72968	8.85263	8.79115	5.908	5.732	6.32	39.962	40.533	40.989
B2F1	8.19658	8.719	8.458	6.134	5.555	5.844	12.617	12.8489	12.733	5.161	4.138	4.65	35.723	36.952	33.879
B2F2	9.69233	9.183	9.438	4.675	4.706	4.691	11.742	13.08	12.411	3.631	5.049	4.34	36.784	35.381	41.76
B2F3	10.8356	9.213	10.024	4.581	4.784	4.682	14.2843	15.1624	14.7233	8.937	8.354	9.645	44.777	45.865	43.489
B2F4	9.67607	9.894	9.785	5.06	5.753	5.406	17.6398	17.7808	17.7103	5.629	4.227	4.928	43.312	40.937	38.481
B3F1	7.86794	8.072	7.97	4.462	4.516	4.489	10.8172	10.8467	10.8319	5.163	6.775	6.469	31.39	30.499	33.326
B3F2	7.8495	7.542	7.696	5.637	4.691	5.164	11.4706	11.7014	11.586	6.634	5.889	6.261	32.895	34.654	33.549
B3F3	10.9076	10.593	10.75	6.408	6.496	6.452	12.5779	10.3942	11.4861	3.615	4.026	3.82	37.946	35.714	32.535
B3F4	7.76149	8.447	8.104	5.458	5.584	5.521	12.1352	12.1352	12.1352	4.477	4.545	4.511	32.109	31.364	34.215
	Effects of different fertilization treatments on the partial productivity, agronomic utilization rate, and harvest index
	Partial factor productivity			Agronomic use efficiency			Harvest index
B1F1							55.4198	59.6693	55.5979
B1F2	239.097	239.324	238.417	25.7939	25.9438	24.2764	45.6256	45.7323	50.625
B1F3	125.042	125.618	125.938	17.3905	19.4278	19.3674	66.6755	64.56	63.5922
B1F4	84.1164	85.9044	84.4658	13.0154	14.7778	14.0855	64.9296	65.7722	66.4814
B2F1							68.2768	59.2257	63.8402
B2F2	252.76	252.491	253.956	32.7896	33.4015	33.9572	56.1412	54.4288	49.7047
B2F3	140.709	140.54	140.993	30.7245	30.9945	30.9932	60.7443	60.6029	56.0504
B2F4	87.7323	87.5041	86.7009	13.0756	13.8074	15.3679	64.8292	56.6578	57.1191
B3F1							55.6185	51.4854	57.6278
B3F2	249.728	250.9	250.728	23.7365	24.4822	23.8207	41.8998	50.3882	40.6846
B3F3	130.679	131.602	131.031	18.183	17.8937	17.577	61.1767	63.5385	61.5617
B3F4	83.4368	83.8622	83.1607	8.10635	7.05638	8.8583	60.0521	63.0088	59.9756
